# Supplementary material for: ARHI is a novel epigenetic silenced tumor suppressor in sporadic pheochromocytoma
Source: Oncotarget. 2017 Sep 21;8(49):86325–38. doi: 10.18632/oncotarget.21149 (PMC5689688; doi:10.18632/oncotarget.21149)
Supplement: Supplementary file 2 [file oncotarget-08-86325-s002.xls]

## Sheet: Sheet1
Supplementary Table 1: Clinical characteristic of the PCC/PGL patients
Sample ID	Sex	Age at diagnosis	Benign/ Malignant	Familial/Sporatic	Tumor szie(cm)	Tumor location	Tumor type	Somatic Mutations
1	F	25	B	S	3.6	L	PCC	negative
2	M	63	B	S	7	L	PCC	negative
3	M	42	B	S	4	L and R	PCC	RET c.1902C>G p.C634W
4	M	55	B	S	5	R	PCC	negative
5	F	42	B	S	1.6	L	PCC	negative
6	F	14	B	S	5.7	L and R	PCC	negative
7	M	73	B	S	3	L	PCC	RET c.1901G>A p.C634Y
8	M	13	B	S	5.5	R	PCC	negative
9	M	49	B	S	4.1	R	PCC	negative
10	M	44	B	S	1.7	L and R	PCC	negative
11	F	45	B	S	2.3	R	PCC	negative
12	M	40	B	S	4	L	PCC	negative
13	F	58	B	S	7.4	L	PCC	negative
14	M	36	B	S	5.8	L	PCC	RET c.1901G>A p.C634Y
15	F	53	B	S	4.2	R	PCC	HIF2A c.1595A>G p.Y532C
16	M	10	B	S	6.1	R	PCC	negative
17	F	41	B	S	2.6	L	PCC	negative
18	M	46	B	S	2.9	L	PCC	negative
19	M	40	B	S	4.7	L	PCC	negative
20	M	73	B	S	3.5	R	PGL	negative
21	F	24	B	S	3.6	R	PGL	negative
22	M	56	B	S	6.2	L	PCC	negative
23	F	31	B	S	5.1	L	PGL	HIF2A c.1591C>T p.P531S
24	M	32	B	S	4.2	R	PCC	negative
25	M	29	B	S	2.4	L	PCC	negative
26	F	51	B	S	6.8	R	PCC	RET c.1900T>C p.C634R
27	M	41	B	S	3.5	L	PGL	negative
28	M	62	B	S	4	L	PCC	negative
29	F	55	B	S	5.4	R	PCC	negative
30	M	46	B	S	4.6	L	PCC	HIF2A c.1615G>T p.D539Y
31	M	75	B	S	6.8	L	PCC	negative
32	F	22	B	S	4.8	R	PCC	negative
33	M	27	B	S	5.5	L	PCC	negative
34	M	42	B	S	2.5	R	PCC	RET c.1894G>A p.G632K
35	F	48	B	S	6.7	R	PCC	negative
36	F	59	B	S	4	R	PCC	RET c.1901G>A p.C634Y
37	F	51	B	S	2.5	R	PCC	negative
38	M	42	B	S	2.5	R	PCC	negative
39	F	45	B	S	5.8	L	PCC	negative
40	F	42	B	S	8	L	PCC	negative
41	F	51	B	S	4.8	R	PCC	negative
42	F	47	B	S	3	R	PCC	negative
43	F	64	B	S	1.5	L	PCC	RET c.1902C>G p.C634W
44	M	46	B	S	4.2	R	PCC	negative
M: man, F: female, B: benign, PCC: pheochromocytoma, PGL: paraganglioma (extra pheochromocytoma), R: right, L:left
