# Supplementary material for: ARHI is a novel epigenetic silenced tumor suppressor in sporadic pheochromocytoma
Source: Oncotarget. 2017 Sep 21;8(49):86325–38. doi: 10.18632/oncotarget.21149 (PMC5689688; doi:10.18632/oncotarget.21149)
Supplement: Supplementary file 3 [file oncotarget-08-86325-s003.xls]

## Sheet: CPG2
Supplementary Table 2: PCR primers sequence
Primer	Sequence(5′-3′)
ARHI CpG I forward(EpiTYPER primer)	aggaagagagGGGTTGAGGGTTTGGTTTTAGTAGT
ARHI CpG I reverse(EpiTYPER primer)	cagtaatacgactcactatagggagaaggctCACACACCCTAACCTCAACTAAC
ARHI CpG II forward(EpiTYPER primer)	aggaagagagGAAAGATTTGGTTTTAGTTTTAGGGA
ARHI CpG II reverse(EpiTYPER primer)	cagtaatacgactcactatagggagaaggctAAAAAAATCCACAATTTAACAATTCC
ARHI CpG III forward-1(EpiTYPER primer)	aggaagagagTTTTTTGGTGATTGAGTAGATTAGGA
ARHI CpG III reverse-1(EpiTYPER primer)	cagtaatacgactcactatagggagaaggctACCCCACAAAAAAATCAAAAATTAC
ARHI CpG III forward-2(EpiTYPER primer)	aggaagagagGTAATTTTTGATTTTTTTGTGGGGT
ARHI CpG III reverse-2(EpiTYPER primer)	cagtaatacgactcactatagggagaaggctTCTCACTTTCTTCCTAAAAATCTCC
ARHI RT forward	CTCACAGCTGGTTTCTTACCACGT
ARHI RT reverse	TCAGCAGCTTCTGTTCCTTGGAG
ARHI cDNA forward	CGGGATCCGCCACCATGGGTAACGCCAGCTTTG
ARHI cDNA reverse	CCGCTCGAGTCAAGCGTAATCTGGAACATCGTATGGGTACATGATTATGCACTTGTCAAGCA
ARHI CpG I forward(Bisulphite sequencing primer)	TGTTTTGTTTGATATTTGTTGTTTTTAA
ARHI CpG I reverse(Bisulphite sequencing primer)	CAACCCCTCACAACTAATTTCTTAC
ARHI CpG II forward(Bisulphite sequencing primer)	TTTTAATGTTATTAGTTATTAGAGAAATGG
ARHI CpG II reverse(Bisulphite sequencing primer)	AATCTCTAACTCCTAACCTCAACCTC
ARHI CpG III forward-1(Bisulphite sequencing primer)	TTTTTGGTGATTGAGTAGATTAGGA
ARHI CpG III reverse-1(Bisulphite sequencing primer)	ACCCCACAAAAAAATCAAAAATTA
ARHI CpG III forward-2(Bisulphite sequencing primer)	GGTGATGTGTAGGGAAAGTATAT
ARHI CpG III reverse-2(Bisulphite sequencing primer)	TCCAAAAAACAAAAACTACTAAAAC
Ret exon 8 forward sequencing primer	ACCTTCCCAAGTCCAGAGT
Ret exon 8 reverse sequencing primer`	TTGGGCACTAGCTGGACG
Ret exon 10 forward sequencing primer	CAGAAAGGCACTGTGACCAA3
Ret exon 10 reverse sequencing primer`	GGGACCTCAGATGTGCTGTT
Ret exon 11 forward sequencing primer	CCTCTGGCGGTGCCAAGCCTC
Ret exon 11 reverse sequencing primer`	CCTCGTCTGCCCAGCGTT
Ret exon 13 forward sequencing primer	AGCCTCAAGCAGCATCGT
Ret exon 13 reverse sequencing primer`	GCAGTAGGGAAAGGGAGAAAG
Ret exon 14 forward sequencing primer	TTGGCGTCCTAGCATCAGG
Ret exon 14 reverse sequencing primer`	GACAAGCCGAAATCCGAAA
Ret exon 15 forward sequencing primer	GGCCTGACGACTCGTGCTA
Ret exon 15 reverse sequencing primer`	CAAAGAATGACGATCCTGCTAAT
Ret exon 16 forward sequencing primer	AGGGATAGGGCCTGGCCTTC
Ret exon 16 reverse sequencing primer`	TAACCTCCACCCCAAGAGAG
